# Supplementary material for: Radiofluorination of an Anionic, Azide-Functionalized Teroligomer by Copper-Catalyzed Azide-Alkyne Cycloaddition
Source: Nanomaterials (Basel). 2023 Jul 18;13(14):2095. doi: 10.3390/nano13142095 (PMC10385230; doi:10.3390/nano13142095)
Supplement: Supplementary file 1 [file nanomaterials-13-02095-s001.zip]

Archive with 1 entries (1 files):
- nanomaterials-2427319-supplementary.pdf
